# Supplementary material for: Characterization of the Biomass Degrading Enzyme GuxA from Acidothermus cellulolyticus
Source: Int J Mol Sci. 2022 May 28;23(11):6070. doi: 10.3390/ijms23116070 (PMC9181691; doi:10.3390/ijms23116070)
Supplement: Supplementary file 1 [file ijms-23-06070-s001.zip]

Archive with 1 entries (1 files):
- ijms-1683058-supplementary.pdf
